# Supplementary material for: Uncovering tomato candidate genes associated with drought tolerance using Solanum pennellii introgression lines
Source: PLoS One. 2023 Jun 15;18(6):e0287178. doi: 10.1371/journal.pone.0287178 (PMC10270355; doi:10.1371/journal.pone.0287178)
Supplement: S1 File — (XLSX) [file pone.0287178.s002.xlsx]

## Sheet: data
			Traits
Genotype	Environment	Block	LWP	LWC	SWC	FWC	N_Fruit	MFW	Yield	FL	FW	BER	Scars	FC	D4	Ph	Brix	Firmness	TA	TSS/TA	SDM
1	1	1	-0.35	0.897959	4.12601	14.2077	59	44.6122	2632.12	47.1141	38.2181	13.5593	0	1.69492	8.47458	4.53333	4.12	24.2833	0.403303	10.2156	102
1	1	2	-0.8	0.789474	3.40292	17.8723	59	33.0603	1950.56	43.9031	35.491	15.2542	0	3.38983	10.1695	4.46667	4.16667	14.95	0.398461	10.4569	90.6667
1	1	3	-0.4	0.552632	4.09506	16.5677	64	39.0613	2499.92	44.8203	37.5652	17.1875	1.5625	4.6875	7.8125	4.66667	4.13667	23.2667	0.472667	8.75176	79.3333
2	1	1	-0.45	0.742857	4.16164	12.0254	28	17.202	481.657	28.6907	29.9543	32.1429	0	0	0	5.06667	4.40333	13.9833	0.317922	13.8504	138.667
2	1	2	-0.9	0.784091	3.56248	15.9697	46	24.4775	1125.96	35.1067	32.6627	8.69565	4.34783	2.17391	8.69565	4.63333	4.09	15.2333	0.406532	10.0607	114.667
2	1	3	-0.8	0.792308	3.22659	9.45634	31	16.1801	501.583	31.0732	30.6455	12.9032	0	0	3.22581	6.93333	4.21	19.6833	0.453855	9.2761	150
3	1	1	-0.4	0.90411	2.69394	13.1213	23	18.6146	428.136	31.7826	30.1283	0	4.34783	0	21.7391	4.4	4.14333	22.0667	0.496703	8.34167	124
3	1	2	-0.6	0.819277	4.22251	12.005	61	26.7431	1631.33	33.7307	32.47	8.19672	0	13.1148	8.19672	5.76667	4.08333	24.2167	0.448326	9.10795	96.6667
3	1	3	-0.55	0.776119	3.43841	14.3022	37	25.8216	955.4	41.2478	32.8722	16.2162	2.7027	0	21.6216	5.06667	2.76667	14.1467	0.480318	5.76007	110.333
4	1	1	-0.55	0.760417	3.44697	14.0149	33	27.1961	897.47	39.2382	33.7778	3.0303	3.0303	3.0303	0	4.93333	4.13	22.2	0.425308	9.71061	108
4	1	2	-0.7	0.822785	3.32222	16.9184	51	29.4051	1499.66	41.2371	35.7559	0	0	5.88235	1.96078	5.1	4.13333	17.1333	0.366512	11.2775	108
4	1	3	-0.55	0.921875	3.77217	15.7577	40	25.9665	1038.66	36.6165	33.2127	2.5	0	0	20	3.86667	4.22667	11.3333	0.522443	8.09019	108
5	1	1	-0.4	0.866667	4.06712	12.5599	53	8.65255	458.585	23.8843	23.6396	1.88679	0	3.77358	15.0943	4.7	4.09333	14.5167	0.64171	6.37879	135.333
5	1	2	-0.65	0.763441	4.16175	13.4273	51	13.9881	713.393	29.9431	26.1476	9.80392	1.96078	1.96078	7.84314	6.36667	3.98	12.5333	0.753358	5.28301	129
5	1	3	-0.45	0.885246	4.03814	13.6818	72	15.1852	1093.33	32.8445	27.2515	2.77778	2.77778	0	1.38889	5.56667	4.02667	22.7167	0.590484	6.81926	122.667
6	1	1	-0.3	0.864198	3.86676	12.5012	92	11.9296	1097.52	26.2064	28.4227	3.26087	1.08696	1.08696	4.34783	5.66667	4.05333	17.4333	0.583048	6.95197	342
6	1	2	-0.6	0.865385	4.71925	11.9476	84	17.5218	1471.83	33.0081	30.6029	2.38095	0	1.19048	11.9048	5.76667	4.08333	32.3333	0.569055	7.17564	113.333
6	1	3	-0.9	0.951613	3.69759	11.4143	53	26.2042	1388.82	39.1466	33.317	3.77358	0	0	5.66038	5.53333	4.06	19.84	0.539744	7.52208	87.3333
7	1	1	-0.5	0.782609	3.48684	17.8418	76	37.5767	2855.83	41.1222	39.3755	3.94737	0	1.31579	0	3.9	4.17333	21.6167	0.431505	9.67157	75.3333
7	1	2	-1.35	0.666667	3.93819	15.4556	78	29.6561	2313.18	39.3455	35.8747	7.69231	2.5641	0	1.28205	4.63333	4.18	10.75	0.431333	9.69088	75.3333
7	1	3	-0.5	0.795455	3.70102	18.3234	67	40.169	2691.32	45.6004	37.6351	0	4.47761	13.4328	13.4328	4.33333	4.11	16.25	0.450671	9.11974	75.3333
8	1	1	-0.65	0.825	3.65891	13.2411	50	37.9041	1895.2	45.82	38.1356	4	0	2	12	4.46667	4.11333	18.8833	0.445203	9.23924	120.667
8	1	2	-1.1	0.790909	4.06439	11.7783	66	24.8121	1637.6	41.5727	33.1339	12.1212	1.51515	4.54545	4.54545	5.3	4.02333	13.6	0.448242	8.9758	97.3333
8	1	3	-0.55	0.904255	3.50585	16.2906	50	33.0572	1652.86	42.0537	36.3548	14	6	2	12	4.3	4.2	15.4333	0.41583	10.1003	100.667
9	1	1	-0.6	0.786517	2.80948	10.3121	96	22.9258	2200.87	37.1983	32.4024	9.375	4.16667	4.16667	4.16667	5.93333	4.01333	23.6833	0.584897	6.8616	90
9	1	2	-1.4	0.603175	3.83655	12.2601	51	21.1939	1080.89	33.9741	30.4451	11.7647	7.84314	3.92157	13.7255	5.63333	4.06	9.83333	0.507856	7.99439	80.6667
9	1	3	-0.5	0.846154	3.8717	14.1442	26	25.0168	650.436	37.7612	32.5527	11.5385	0	15.3846	0	2.33333	4.16	19.6	0.285048	14.594	86.6667
10	1	1	-0.65	0.85	2.7692	16.3462	93	27.4707	2554.78	39.3209	34.6599	6.45161	0	1.07527	5.37634	4.26667	4.07333	12.5333	0.43876	9.28373	76
10	1	2	-0.45	0.838384	3.96731	17.8246	88	36.8859	3245.96	44.6761	38.1207	6.81818	2.27273	2.27273	9.09091	3.9	4.21667	17.1167	0.37041	11.3838	83
10	1	3	-0.5	0.819277	3.64962	16.8625	80	33.4782	2678.26	43.0352	36.5618	8.75	1.25	7.5	2.5	4.3	4.12333	9.85	0.405907	10.1583	90
11	1	1	-0.45	0.826087	3.20065	13.554	90	21.9519	1975.67	43.3651	30.7147	6.66667	1.11111	0	5.55556	3.63333	4.22	19.4167	0.35931	11.7447	101.333
11	1	2	-0.55	0.609756	3.62609	21.0641	100	27.1565	2715.65	39.5854	33.9775	3	3	2	5	4.46667	4.05667	16.4833	0.466682	8.69258	326.667
11	1	3	-0.55	0.888889	3.25257	11.9667	12	9.8	117.6	27.5583	26.0292	0	0	0	0	4.63333	3.95	23.4833	0.67584	5.84458	335.333
1	2	1	-0.4	0.85	3.72063	14.8525	68	39.223	2667.16	52.6838	39.2908	4.41176	1.47059	1.47059	23.5294	4.36667	4.26	30.9667	0.292609	14.5587	94
1	2	2	-0.6	0.738095	3.40469	17.7794	102	25.196	2569.99	35.6563	33.3366	9.80392	0	0.980392	5.88235	4.53333	4.18667	16.4	0.365862	11.4433	84
1	2	3	-0.5	0.72	3.60989	12.2321	107	22.5911	2417.25	36.9519	32.2302	18.6916	3.73832	2.80374	4.6729	5.76667	4.14	20.9833	0.46915	8.82446	89.3333
2	2	1	-0.35	0.864198	3.59518	9.42752	80	22.367	1789.36	34.6842	33.0994	16.25	1.25	0	8.75	8.6	4.08	27.7833	0.00198801	2052.31	151.667
2	2	2	-0.45	0.778846	3.49856	10.8766	41	11.7034	479.84	28.3485	27.098	14.6341	2.43902	4.87805	2.43902	6.83333	4.28667	13.6333	0.43319	9.89559	144.667
2	2	3	-0.35	0.862069	3.43668	8.92791	48	14.4756	694.828	30.6881	27.4381	14.5833	0	0	4.16667	8.83333	4.20667	31.4333	0.531197	7.91922	158.667
3	2	1	-0.4	0.875	2.91563	13.6058	117	21.0564	2463.6	35.8066	31.5256	1.7094	0.854701	1.7094	5.98291	4.66667	4.41333	6.88333	0.384041	11.4918	128
3	2	2	-0.4	0.910448	4.5618	17.6531	98	21.0174	2059.71	33.4565	32.4454	10.2041	0	0	4.08163	2.5	5.32333	13.05	0.151791	35.0702	112.667
3	2	3	-0.3	0.72619	3.76188	15.0134	72	17.3238	1247.31	29.1944	29.1243	0	1.38889	0	0			10.5667	0.289962		96
4	2	1	-0.25	0.873786	3.90065	15.6947	117	21.2627	2487.73	33.8058	32.4986	2.5641	0.854701	0	6.83761	4.1	4.3	16.05	0.421506	10.2015	99.3333
4	2	2	-0.35	0.71134	4.73182	14.9442	158	15.0178	2372.82	29.6587	29.2684	0.632911	0	0	2.53165	3.86667	4.27	15.95	0.429937	9.93169	106.667
4	2	3	-0.3	0.603883	2.93056	11.2068	70	15.7274	1100.92	30.7001	29.1535	0	1.42857	0	2.85714	5.6	4.13667	13.7333	0.540229	7.65724	107.333
5	2	1	-0.25	0.917526	4.04487	10.0257	76	10.9488	832.11	25.1505	24.805	23.6842	0	0	5.26316	5.83333	4.04333	12.5833	0.659441	6.13146	124.667
5	2	2	-0.3	0.833333	3.96766	16.6554	82	20.801	1705.68	36.7779	31.2157	3.65854	0	4.87805	4.87805	5	3.98333	15.55	0.594395	6.70149	124.667
5	2	3	-0.35	0.975309	4.37736	14.6154	35	16.8736	590.577	32.3831	28.5229	8.57143	0	8.57143	17.1429	6.1	4.01667	20.7333	0.632184	6.35364	124.667
6	2	1	-0.3	0.814815	4.23582	13.7027	117	25.5713	2991.85	40.4614	32.9989	0.854701	1.7094	1.7094	9.40171	5.7	4.08333	27.1667	0.620752	6.57805	104.667
6	2	2	-0.4	0.878788	4.06523	11.8148	72	22.7098	1635.1	36.7903	31.0082	2.77778	0	2.77778	1.38889	4.36667	4.18	18.45	0.45214	9.24492	126
6	2	3	-0.45	0.810127	3.7019	14.6196	102	13.9709	1425.03	28.405	26.7989	4.90196	0	1.96078	3.92157	5.2	4.10333	16.5167	0.448554	9.14792	115.333
7	2	1	-0.3	0.842697	3.71111	20.2087	100	48.5967	4859.67	46.9518	44.249	4	3	1	8	3.43333	4.28	15.55	0.400601	10.6839	92
7	2	2	-0.3	0.844444	3.02157	15.4173	87	34.5027	3001.74	38.8841	38.6051	3.44828	1.14943	0	3.44828	4.43333	4.21333	23.5333	0.388518	10.8446	87.3333
7	2	3	-0.35	0.846154	4.33591	19.5263	40	41.455	1658.2	41.247	41.0795	12.5	2.5	0	15	4.03333	4.20333	11.6	0.400339	10.4994	96.6667
8	2	1	-0.4	0.909091	3.28016	10.5605	110	28.1074	3091.81	41.0725	34.2288	0.909091	2.72727	0	9.09091	5.5	4.02333	18.4	0.588477	6.83686	120.667
8	2	2	-0.55	0.693878	3.48588	9.98754	42	22.8431	959.409	38.9317	31.5495	23.8095	7.14286	7.14286	9.52381	5.63333	4.11667	9.13333	0.554825	7.41976	128.667
8	2	3	-0.45	1.0814	3.39153	10.5113	22	25.684	565.048	39.6109	32.5736	18.1818	0	0	13.6364	5.8	4.19333	12.7833	0.458778	9.14022	128.667
9	2	1	-0.2	0.859649	3.43975	16.072	105	18.4391	1936.1	34.193	30.1537	1.90476	0.952381	0	2.85714	5.9	3.96	25.1967	0.652911	6.06515	105.333
9	2	2	-0.7	0.829268	3.37963	9.63876	48	19.8104	950.9	34.1031	29.8006	4.16667	0	2.08333	4.16667	5.83333	3.94333	12.9	0.609236	6.47259	103.333
9	2	3	-0.3	0.924051	3.34392	13.2518	41	18.9647	777.552	31.6456	31.2705	7.31707	0	4.87805	12.1951	4.73333	3.99	21.4667	0.602391	6.6236	112.667
10	2	1	-0.25	0.846154	4.33838	18.3539	114	31.8101	3626.36	43.7324	36.086	26.3158	3.50877	3.50877	15.7895	4.33333	4.31333	12.5667	0.364607	11.8301	92.6667
10	2	2	-0.25	0.876543	3.47321	16.4417	127	26.5184	3367.84	42.0955	32.9351	4.72441	0	0.787402	3.93701	4.8	4.45333	9.15	0.40448	11.01	92.6667
10	2	3	-0.35	0.876543	3.69388	19.1348	103	20.4055	2101.76	37.6845	30.5445	6.79612	0	1.94175	0.970874	5.53333	4.13333	26.1167	0.470431	8.78627	92.6667
11	2	1	-0.3	0.833333	2.37393	10.8861	66	34.251	2260.56	44.5686	35.9202	1.51515	1.51515	3.0303	13.6364	4.43333	4.29	26.65	0.360479	11.9008	125.333
11	2	2	-0.45	0.842105	3.63272	10.5242	98	15.9636	1564.44	33.9951	27.771	4.08163	0	1.02041	2.04082	5.83333	4.02667	24.9467	0.648503	6.20917	103.333
11	2	3	-0.35	0.858824	3.68171	12.0399	94	18.2054	1711.31	32.3166	29.8439	9.57447	3.19149	2.12766	6.38298	4.23333	4.29	21.0667	0.392855	10.9201	114.333

## Sheet: legend
Legend traits			Legend Genotypes			Legend Environments
LWP	Leaf water potential		1	IL 1-4-18		1	Well watered
LWC	Leaf relative water content		2	IL 2-3		2	Drought
SWC	Shoot water content		3	IL 1-2
FWC	Fruit water content		4	IL 9-2
N_Fruit	Number of fruits per plant		5	IL 10-1
MFW	Mean fruit weight		6	IL 8-3
Yield	Total plant yield		7	IL 7-4-1
FL	Fruit length		8	IL 7-5-5
FW	Fruit width		9	IL 9-3
BER	Blossom end rot		10	IL 7-1
Scas	Fruits with scars		11	cv. M-82
FC	Fruits displayins cracking
TSS/TA	Total soluble solids / titrable acidity ratio
Ph	Total acidity
TSS	Total soluble solids
Firmness	Fruit firmness
TA	Titratable acidity
SDM	Shoot dry matter
